# Supplementary material for: Asymmetric total synthesis of polycyclic xanthenes and discovery of a WalK activator active against MRSA
Source: Nat Commun. 2024 Jul 13;15:5879. doi: 10.1038/s41467-024-49629-8 (PMC11245619; doi:10.1038/s41467-024-49629-8)
Supplement: Supplementary file 4 — Supplementary Data 1 [file 41467_2024_49629_MOESM4_ESM.xlsx]

## Sheet: Coordinates of all located inte
Coordinates of all located intermediates and transition structures
(R)-A
O	-3.39625	-0.891137	-1.46467
O	-0.290771	-4.87388	-2.49456
O	-1.18422	-0.26214	-1.66513
O	1.70092	-2.78516	1.24433
O	3.52778	-6.83964	-0.537448
O	1.53986	-0.128403	1.34778
O	-2.06398	-1.64579	-5.86014
O	-1.73569	2.6998	-4.09641
O	2.07942	-8.3123	-4.74681
C	-0.212116	-3.776	-1.62991
C	0.602902	-3.86009	-0.51584
C	1.54394	-5.93134	-1.41943
C	-0.599581	-1.44616	-1.33106
C	0.379603	-1.41645	-0.275863
C	0.906551	-2.6768	0.22001
C	-0.949334	-2.62835	-2.0142
C	-1.86489	-2.5953	-3.17027
H	-1.53557	-3.22004	-3.99913
C	-2.30047	-1.24943	-3.55266
C	1.23329	-5.18329	-0.141207
H	2.17715	-4.97285	0.366874
C	2.52261	-0.342422	-2.33926
C	0.740602	-5.77086	-2.49829
C	0.984342	-0.187471	0.215061
C	2.76696	-6.73623	-1.49741
C	-2.89485	1.14243	-2.70089
C	1.18556	1.0404	-0.674776
H	0.414854	1.06788	-1.44012
C	0.832795	-6.51372	-3.81128
C	3.16845	-7.39499	-2.82986
C	-2.23802	1.59215	-4.0065
C	-2.27696	0.676489	-5.25077
C	-2.26228	-0.810505	-4.87712
C	2.0282	-7.49337	-3.8468
H	2.08947	-6.9138	1.86976
H	0.524846	-7.65532	2.28001
H	1.29012	-7.97836	0.719331
C	-3.50697	1.05757	-6.12097
H	-3.48992	2.13373	-6.32364
H	-3.46695	0.534875	-7.08136
H	-4.45482	0.810524	-5.63863
H	-1.02885	0.488478	-7.04716
C	1.16656	2.34913	0.126418
H	1.95789	2.35947	0.881003
H	-2.89479	1.77229	-0.630305
H	0.205346	2.49956	0.634246
C	2.55271	0.854399	-1.38142
H	2.55459	-0.043679	-2.00924
H	2.74848	1.71882	-2.02657
H	3.36766	0.766934	-0.654915
Cu	-3.90425	-2.70412	-3.40795
C	-4.57944	-4.43451	-2.69671
H	-5.5249	-4.56792	-3.23036
C	-3.69472	-5.64888	-2.9455
H	-2.71903	-5.55259	-2.46207
H	-4.17112	-6.56714	-2.55428
H	-3.51972	-5.81634	-4.01553
C	-4.86973	-4.23419	-1.21249
H	-3.95094	-4.02612	-0.652011
H	-5.57411	-3.41316	-1.0377
H	-5.31873	-5.1451	-0.774817
C	-5.62275	-2.17258	-4.33856
C	-6.85745	-2.13521	-3.44194
H	-7.11543	-3.13119	-3.05588
H	-6.72837	-1.47622	-2.57633
H	-7.74617	-1.77945	-3.99359
H	-5.40837	-1.14729	-4.67041
C	-5.86294	-3.01637	-5.59155
H	-5.02527	-2.94852	-6.29876
H	-6.00954	-4.07947	-5.34708
H	-6.76833	-2.69484	-6.13716
Mg	-2.01429	-2.10497	-7.69552
Br	-2.8222	-0.900313	-9.66159
O	0.006561	-2.37924	-8.01683
C	1.01137	-2.15409	-6.98678
C	0.630503	-2.27046	-9.34081
C	2.02174	-1.23272	-7.65521
H	0.493885	-1.73744	-6.1227
H	-5.49183	-3.27361	1.90844
H	-1.96551	-4.52864	2.98045
H	-3.25246	-4.95937	1.84139
H	-3.48433	-3.02993	4.21973
H	-4.54474	-4.40429	3.85459
Mg	2.7834	-1.48829	2.23503
O	2.3498	-0.696163	4.14894
C	1.48537	0.453558	4.3563
C	3.45322	-0.662722	5.11542
C	2.36237	1.4745	5.0715
H	1.12809	0.767403	3.37616
H	0.637855	0.139727	4.98107
C	3.20915	0.57478	5.98524
H	3.44046	-1.60094	5.67507
H	4.37905	-0.592567	4.53895
H	1.77755	2.21865	5.62086
H	2.99737	1.99485	4.34638
C	-4.43111	1.23401	-2.91458
H	-4.94922	1.16571	-1.95424
H	-4.6898	2.19869	-3.36566
H	-4.81844	0.431982	-3.54159
C	-2.51767	2.13394	-1.5891
H	-1.43973	2.27815	-1.51383
H	-2.9668	3.10964	-1.79723
H	1.3194	3.19913	-0.547804
C	0.360184	-6.00189	0.875077
H	0.157476	-5.29485	1.6932
C	4.27188	-6.49126	-3.45715
H	5.11913	-6.43975	-2.76707
H	4.60608	-6.91844	-4.40799
H	3.91759	-5.46994	-3.63422
C	-0.461428	-7.33084	-4.04694
H	-1.32545	-6.66632	-4.10408
H	-0.363892	-7.89568	-4.97707
H	-0.631778	-8.04223	-3.23161
C	-0.989485	-6.46535	0.309666
H	-0.850754	-7.19399	-0.497858
H	-1.58146	-6.95793	1.09065
H	-1.582	-5.63545	-0.086852
C	1.02552	-5.5138	-4.98313
H	1.93158	-4.91168	-4.85396
H	1.1081	-6.07012	-5.92184
H	0.171459	-4.83313	-5.03433
C	3.75186	-8.79639	-2.56567
H	2.99325	-9.46615	-2.14573
H	4.11073	-9.23635	-3.49853
H	4.57201	-8.71799	-1.84936
C	-0.999243	0.984757	-6.0738
H	-0.096238	0.669882	-5.53763
H	-0.932594	2.06178	-6.23578
C	1.11248	-7.20193	1.47146
H	1.45535	-3.12015	-6.71766
C	2.07071	-1.79723	-9.08676
H	0.579911	-3.25256	-9.81989
H	0.029516	-1.56017	-9.9119
H	2.99522	-1.24924	-7.1569
H	1.64943	-0.20264	-7.6527
H	2.76839	-2.64016	-9.1384
H	2.3872	-1.05468	-9.82416
O	-2.76996	-3.99234	-7.86698
C	-2.78413	-4.96791	-6.77395
C	-3.57132	-4.47771	-8.99031
C	-3.59927	-6.15456	-7.29634
H	-1.74798	-5.22382	-6.53852
H	-3.24441	-4.48288	-5.91093
C	-4.49651	-5.51623	-8.37012
H	-4.06651	-3.61219	-9.43144
H	-2.89033	-4.91927	-9.72762
H	-4.16755	-6.63569	-6.49583
H	-2.94115	-6.90696	-7.74554
H	-5.36123	-5.02725	-7.91019
H	-4.85723	-6.23809	-9.10854
Mg	-4.30764	-0.72118	0.171795
Br	-6.7318	-0.472359	0.441078
O	-3.66553	0.834714	1.42199
C	-2.37791	0.895917	2.09865
C	-4.46532	2.01944	1.73071
C	-2.46596	2.10381	3.03335
H	-2.22831	-0.052082	2.62062
H	-1.60312	1.01213	1.3351
C	-3.46638	3.01756	2.30728
H	-4.94609	2.34437	0.807078
H	-5.23965	1.72846	2.44625
H	-1.48986	2.57261	3.18797
H	-2.86115	1.80541	4.01133
H	-2.96797	3.5681	1.50187
H	-3.94657	3.7415	2.97181
O	-3.76857	-2.16137	1.55119
C	-2.52664	-2.93268	1.5981
C	-4.74964	-2.71557	2.4863
C	-2.85015	-4.15114	2.46048
H	-2.23378	-3.16513	0.573742
H	-1.75483	-2.30111	2.05075
C	-3.93366	-3.61471	3.40792
H	-5.24615	-1.87944	2.98038
H	2.64652	0.312384	6.88898
H	4.14817	1.04168	6.29555
O	3.58725	-3.1594	3.34158
C	2.68494	-4.1584	3.89097
C	4.89143	-3.75742	3.07465
C	3.54305	-5.40147	4.1407
H	2.23706	-3.74566	4.80136
H	1.90236	-4.33409	3.14852
C	4.6415	-5.26167	3.07448
H	5.25829	-3.34463	2.13544
H	5.57311	-3.45487	3.87922
H	2.96382	-6.32442	4.04795
H	3.98077	-5.37438	5.14587
H	4.28082	-5.59369	2.09423
H	5.54568	-5.82889	3.31536
Br	5.00837	-0.513328	1.64015
TS1c
O	2.71876	2.75713	0.206534
O	0.346065	-1.41751	-2.16595
O	0.498633	2.24691	0.920078
O	-3.69397	0.426978	-0.646718
O	-3.73002	-3.55169	-3.19589
O	-3.58914	1.81889	1.56598
O	2.74596	-1.64239	1.83118
O	1.81055	1.9074	4.77077
O	0.264741	-6.00909	-3.16722
C	-0.318788	-0.421258	-1.438
C	-1.68664	-0.313848	-1.55035
C	-1.71278	-2.3849	-2.8648
C	-0.203875	1.33644	0.201541
C	-1.64634	1.33255	0.296639
C	-2.39773	0.485288	-0.611219
C	0.488883	0.374977	-0.583683
C	1.90088	0.015586	-0.31275
C	4.10162	2.83579	2.64277
H	4.31707	3.67979	1.98364
H	4.40198	3.09666	3.66352
H	4.70098	1.99126	2.2988
C	1.84351	3.86236	2.91359
H	0.773106	3.70776	3.03975
H	2.23187	4.28023	3.8461
H	-2.58973	5.49829	1.99535
C	-2.67515	-0.204757	-3.88769
H	-3.19381	0.687098	-3.50956
C	-2.51796	-6.07536	-2.89284
H	-3.57777	-6.05506	-3.15334
H	-2.07125	-7.0196	-3.2112
H	-2.43494	-6.00933	-1.80206
C	1.24616	-3.35841	-4.36542
H	1.87116	-2.46754	-4.27125
H	1.88082	-4.21252	-4.62207
H	0.537776	-3.19052	-5.18226
C	-1.38347	0.271825	-4.56615
H	-0.795026	-0.573226	-4.94691
H	-1.62224	0.914192	-5.42228
H	-0.756661	0.85464	-3.8851
C	1.55242	-3.91286	-1.91315
H	1.06702	-4.09679	-0.948862
H	2.13161	-4.80002	-2.17721
H	2.22151	-3.0597	-1.79926
C	-1.9311	-5.04863	-5.12018
H	-1.47341	-4.2139	-5.6616
H	-1.4504	-5.97828	-5.44061
H	-2.99295	-5.0812	-5.3815
C	1.60227	-0.786863	4.29757
H	0.615567	-0.738202	3.82262
H	1.50469	-0.378209	5.30479
C	-3.59691	-0.882414	-4.91331
H	-4.5196	-1.25099	-4.45472
H	-3.86144	-0.174441	-5.70872
H	-3.10816	-1.74031	-5.39081
C	4.04128	-0.213782	4.15747
H	4.02984	0.107458	5.20401
H	4.25638	-1.28604	4.12846
H	4.84772	0.311854	3.64001
H	1.91504	-1.83096	4.38086
C	-2.90851	4.55952	1.52571
H	-3.921	4.33253	1.87167
C	4.80325	-3.58734	0.13531
C	5.36504	-5.90458	0.101372
H	3.78298	-6.21158	1.61251
H	3.19731	-6.17597	-0.08208
C	5.54547	-4.61315	-0.713261
H	4.3763	-2.75299	-0.421087
H	5.42757	-3.19644	0.946082
H	5.50281	-6.81169	-0.493769
H	6.07234	-5.93249	0.937604
H	5.07442	-4.70692	-1.69815
H	6.59405	-4.33969	-0.859438
Mg	1.29197	3.78377	-0.66694
Br	-0.767122	4.05903	-2.05261
O	2.65676	4.4799	-2.15601
C	2.30361	5.11122	-3.42259
C	4.10076	4.27864	-2.07816
C	3.53259	4.92889	-4.30741
H	1.39323	4.63423	-3.78345
H	2.09243	6.17112	-3.23023
C	4.68091	5.0087	-3.28985
H	4.44743	4.66723	-1.11863
H	4.28887	3.20585	-2.10262
H	3.59396	5.69098	-5.0901
H	3.51207	3.94414	-4.78691
H	4.90229	6.05509	-3.04577
H	5.60585	4.54195	-3.64076
O	1.30329	5.73144	0.189361
C	0.107694	6.46577	0.591811
C	2.46345	6.60746	0.206148
C	0.497321	7.93563	0.47829
H	-0.69836	6.15172	-0.072195
H	-0.127943	6.18413	1.62425
C	1.98606	7.90531	0.858877
H	3.26182	6.10367	0.758182
H	2.03618	-1.06077	-0.417077
C	2.39674	0.520454	0.993239
C	-2.4375	-1.08423	-2.60699
H	-3.42708	-1.32294	-2.21253
C	2.27408	1.98925	1.17901
C	-0.371587	-2.46182	-2.6773
C	-2.41056	2.13365	1.23905
C	-2.5001	-3.57633	-3.19843
C	2.56904	2.54764	2.59947
C	-1.93136	3.4269	1.89903
H	-0.943883	3.67782	1.52436
C	0.512074	-3.64318	-3.0208
C	-1.80049	-4.89273	-3.57686
C	2.27706	1.53566	3.70761
C	2.64889	0.051663	3.51862
C	2.62778	-0.373591	2.04754
C	-0.309112	-4.93623	-3.23021
H	2.00646	4.58139	2.10992
H	-2.93811	4.70974	0.440869
C	-1.85453	3.23744	3.42607
H	-1.12069	2.47358	3.70408
H	-1.56068	4.17527	3.91247
H	-2.82825	2.93663	3.82546
Cu	3.80662	0.519385	-0.734328
C	3.93174	0.421308	-2.71737
H	4.82656	1.03847	-2.87331
C	4.21786	-1.00297	-3.17833
H	3.37045	-1.66158	-2.96637
H	4.38332	-1.0355	-4.27054
H	5.10658	-1.42939	-2.70468
C	2.74261	1.02331	-3.4565
H	1.8458	0.407635	-3.34315
H	2.49159	2.02876	-3.10469
H	2.95477	1.09754	-4.53958
C	5.76193	0.684065	-0.216405
C	6.32981	2.09053	-0.42031
H	6.39272	2.34337	-1.48994
H	5.71856	2.85902	0.064696
H	7.35767	2.18659	-0.023869
H	5.71549	0.492717	0.869331
C	6.72012	-0.343449	-0.821186
H	6.40435	-1.37801	-0.634636
H	6.80932	-0.222293	-1.91008
H	7.7436	-0.243692	-0.415511
Mg	2.54912	-3.49383	2.19263
Br	3.21027	-4.68371	4.22119
O	0.599965	-3.96403	1.79549
C	-0.440909	-2.9382	1.64578
C	-0.018796	-5.19679	2.31102
C	-1.4603	-3.29643	2.71241
H	0.042568	-1.96827	1.7606
H	-0.854349	-3.01479	0.634018
C	-1.47712	-4.83258	2.62718
H	0.07934	-5.9654	1.53865
H	0.555466	-5.48861	3.19331
H	-2.43987	-2.84439	2.53096
H	-1.10421	-2.96708	3.69558
H	-2.1419	-5.15821	1.81986
H	-1.81802	-5.3038	3.55289
O	3.6947	-4.33568	0.73002
C	0.934085	-5.77575	0.62208
H	2.78386	6.7605	-0.828847
H	-0.101574	8.57361	1.13453
H	0.368059	8.28561	-0.552347
H	2.10107	7.8523	1.94746
H	2.54471	8.77458	0.499747
Mg	-4.89956	0.424093	0.895067
O	-6.41627	1.58383	1.84027
C	-6.11044	2.21728	3.12182
C	-7.80818	1.15868	1.8214
C	-7.32253	1.94646	4.00986
H	-5.18164	1.78931	3.49716
H	-5.96228	3.286	2.93374
C	-8.46833	1.88577	2.98988
H	-8.22171	1.41349	0.843719
H	-7.83736	0.072327	1.9559
H	-7.45802	2.7214	4.7703
H	-7.21066	0.981104	4.5154
H	-8.77616	2.89563	2.69332
H	-9.35041	1.35394	3.35883
O	6.44489	-0.146062	-0.491353
C	-6.50887	0.505982	-1.79603
C	-6.99232	-1.49211	-0.584131
C	-7.18309	-0.500319	-2.73675
H	-7.07516	1.43703	-1.68241
H	-5.48173	0.735448	-2.08503
C	-6.89342	-1.85189	-2.06159
H	-6.41453	-2.1245	0.090958
H	-8.0363	-1.46208	-0.242399
H	-6.7838	-0.435004	-3.75277
H	-8.26397	-0.322021	-2.78611
H	-5.88765	-2.20991	-2.30598
H	-7.61009	-2.62923	-2.34429
Br	-4.92384	-1.53677	2.45855
B2
O	2.87514	2.95937	0.243214
O	0.505312	-1.42366	-2.09765
O	0.301629	2.41001	0.689537
O	-3.70948	0.169126	-0.74217
O	-3.30531	-4.04981	-3.04989
O	-3.80329	1.90716	1.25752
O	2.56413	-1.52497	1.67096
O	5.44255	1.5596	3.78698
O	0.929639	-5.89378	-2.09862
C	-0.253874	-0.463581	-1.40272
C	-1.62973	-0.491892	-1.52723
C	-1.4491	-2.64036	-2.69129
C	-0.310293	1.41353	0.12171
C	-1.75439	1.24578	0.234842
C	-2.4225	0.325501	-0.669488
C	0.476905	0.441391	-0.593459
C	1.9245	0.242716	-0.388578
H	2.12818	-0.819274	-0.554921
C	2.66552	0.671982	0.849202
C	-2.30065	-1.40112	-2.53102
H	-3.26675	-1.70282	-2.11996
C	3.06661	2.03482	1.08247
C	-0.099787	-2.54969	-2.54882
C	-2.5394	1.95502	1.22564
C	-2.08884	-3.93896	-2.89712
C	3.73044	2.47092	2.39666
C	-1.91529	2.68981	2.41821
H	-1.0154	3.19405	2.07878
C	0.874659	-3.64809	-2.94682
C	-1.25743	-5.2379	-2.79892
C	4.46315	1.32976	3.10093
C	3.91922	-0.099614	3.0098
C	3.00979	-0.3307	1.8009
C	0.238696	-5.00319	-2.56579
C	4.7228	3.62475	2.16456
H	4.2089	4.48027	1.72542
H	5.17339	3.91587	3.11533
H	5.52891	3.32302	1.4884
C	2.58963	2.96897	3.33901
H	0.818398	2.21133	3.49455
H	3.01347	3.25522	4.30749
H	-2.3907	4.22882	3.86583
C	-2.61723	-0.64454	-3.87171
H	-3.21948	0.218151	-3.55457
H	2.20143	-0.665366	-3.75639
H	3.12419	0.114363	-5.04876
H	3.96799	-0.860629	-3.83618
C	2.11818	2.04816	-3.29743
H	1.18006	1.62187	-2.92678
H	2.28132	2.99872	-2.78274
H	1.9623	2.28472	-4.3651
C	5.7375	0.552931	-1.22376
C	6.44877	1.88129	-1.49083
H	6.2149	2.27034	-2.49423
H	6.16336	2.65629	-0.767873
H	7.54915	1.78728	-1.4469
H	5.95777	0.261665	-0.180276
C	6.29447	-0.54446	-2.13551
H	5.85263	-1.52852	-1.92383
H	6.09987	-0.325829	-3.19507
H	7.39027	-0.654297	-2.0389
Mg	2.08873	-3.30035	2.22512
Br	2.57815	-4.33503	4.38344
O	0.088014	-3.45423	1.93736
C	-0.793902	-2.27466	1.84934
C	-0.676645	-4.59231	2.47474
C	-1.87059	-2.54069	2.8876
H	-0.174576	-1.39513	2.02773
H	-1.19306	-2.2275	0.832052
C	-2.08702	-4.05531	2.73718
H	-0.643623	-5.39368	1.73082
H	-0.16617	-4.91425	3.38609
H	-2.78553	-1.9673	2.71007
H	-1.49832	-2.30123	3.89076
H	-2.74614	-4.25806	1.88604
H	-2.53363	-4.51106	3.62489
O	3.09084	-4.48644	0.906477
C	2.84004	-5.93126	0.802146
C	4.47264	-4.18322	0.53052
C	4.22004	-6.5564	0.618047
H	2.3415	-6.24416	1.72301
H	2.191	-6.08449	-0.063748
C	4.98717	-5.45661	-0.133479
H	4.45173	-3.3084	-0.122021
H	5.02907	-3.94726	1.44369
H	4.16808	-7.49656	0.062007
H	4.68358	-6.75345	1.59085
H	4.72811	-5.46539	-1.19742
C	-6.52459	-0.163461	-2.1181
C	-6.79643	-1.9588	-0.56811
C	-7.14022	-1.35872	-2.8481
H	-7.11781	0.753168	-2.19246
H	-5.50065	0.039241	-2.44345
C	-6.69414	-2.54289	-1.97473
H	-6.10744	-2.38424	0.1618
C	-1.82469	-6.06392	-1.619
H	-2.88547	-6.25731	-1.79241
H	-1.2837	-7.00847	-1.52743
H	-1.7266	-5.51805	-0.672834
C	1.08071	-3.61854	-4.49291
H	1.59215	-2.69317	-4.77464
H	1.70429	-4.46401	-4.80418
H	0.132301	-3.65837	-5.03338
C	-1.37615	-0.094716	-4.58735
H	-0.717176	-0.903827	-4.92823
H	-1.67339	0.476618	-5.47494
H	-0.797763	0.57495	-3.9446
C	2.24463	-3.51378	-2.26821
H	2.15819	-3.54316	-1.18017
H	2.87994	-4.34765	-2.57764
H	2.72326	-2.57667	-2.55458
C	-1.4382	-6.05815	-4.10333
H	-1.04984	-5.5376	-4.98406
H	-0.921403	-7.01891	-4.01407
H	-2.50647	-6.23291	-4.25735
C	3.13367	-0.366657	4.32829
H	2.21382	0.223035	4.38945
H	3.76963	-0.105268	5.17931
C	-3.46658	-1.47614	-4.84488
H	-4.35714	-1.88863	-4.3614
H	-3.78514	-0.856203	-5.6925
H	-2.90177	-2.32326	-5.25148
C	5.12219	-1.07406	2.94427
H	5.82081	-0.826947	3.74581
H	4.78944	-2.10605	3.07815
H	5.65175	-0.986469	1.98884
H	2.87595	-1.42554	4.41535
C	-2.88632	3.69979	3.04186
H	-3.77812	3.20831	3.44045
H	2.10718	3.83981	2.88632
H	-3.21418	4.44679	2.30914
C	-1.48803	1.63129	3.46124
H	-0.715529	0.969384	3.05623
H	-1.07924	2.12446	4.35189
H	-2.34357	1.02086	3.7737
Cu	3.72601	0.654143	-1.23018
C	3.28809	1.09788	-3.12941
H	4.235	1.60069	-3.35874
C	3.14256	-0.155707	-3.97808
H	6.07291	-5.55123	-0.042442
Mg	1.17024	3.90767	-0.33414
Br	-0.803168	4.55495	-1.78181
O	2.59	5.12321	-1.54256
C	2.21669	6.04725	-2.60802
C	4.04097	4.946	-1.5356
C	3.39357	6.02352	-3.5747
H	1.26509	5.70493	-3.01134
H	2.07809	7.04506	-2.16872
C	4.58636	5.88239	-2.61796
H	4.41153	5.17544	-0.534456
H	4.24764	3.89656	-1.7486
H	3.43965	6.92405	-4.19455
H	3.32193	5.1533	-4.23691
H	4.84851	6.85862	-2.19236
H	5.48178	5.47208	-3.09402
O	1.03722	5.47634	1.11385
C	-0.281782	5.89412	1.58498
C	1.97929	6.57905	1.24204
C	-0.243002	7.41586	1.54198
H	-1.01807	5.44715	0.916091
H	-0.41439	5.51373	2.60373
C	1.21283	7.70948	1.93506
H	2.84227	6.22721	1.81375
H	2.30596	6.8549	0.236563
H	-0.971571	7.86883	2.22077
H	-0.451432	7.76599	0.524857
H	1.3342	7.64781	3.02266
H	1.56002	8.69541	1.61216
Mg	-5.10694	0.537559	0.560297
O	-6.60854	2.00805	0.47775
C	-6.38102	3.43717	0.601543
C	-7.93738	1.67032	0.98588
C	-7.30038	3.86803	1.73779
H	-5.31809	3.57486	0.794091
H	-6.65391	3.91663	-0.347781
C	-8.5383	2.98804	1.49483
H	-8.50869	1.21679	0.171773
H	-7.79757	0.932049	1.78027
H	-7.5237	4.93896	1.71433
H	-6.83812	3.6302	2.70224
H	-9.18117	3.44104	0.731202
H	-9.14082	2.83771	2.39519
O	-6.47117	-0.546201	-0.714835
H	-7.81539	-2.02958	-0.167688
H	-6.79107	-1.43022	-3.88217
H	-8.23429	-1.28249	-2.86217
H	-5.66228	-2.83003	-2.20516
H	-7.32793	-3.42652	-2.09854
Br	-5.47231	-0.877393	2.60569
TS2b
O	3.06505	-1.66807	-0.040574
O	-0.633172	1.36429	2.24547
O	0.951679	-1.82603	-0.98172
O	-3.4774	-2.10115	0.813192
O	-5.27966	1.75817	2.92227
O	-2.71596	-3.47063	-1.28842
O	1.33538	2.39977	-1.74317
O	1.70492	-1.42425	-4.53047
O	-2.57359	5.59634	2.83912
C	0.802773	0.15691	1.55527
C	-2.01225	-0.497352	1.65305
C	-2.94794	1.47551	2.78025
C	0.045878	-1.38995	-0.074101
C	-1.2273	-2.06861	-0.085394
C	-2.28584	-1.5855	0.775828
C	0.286265	-0.25465	0.73881
C	1.4674	0.626923	0.500622
H	1.19902	1.67285	0.624486
C	2.0054	0.325024	-0.865199
C	-3.08702	-0.018802	2.60051
H	-4.05385	-0.21013	2.12991
C	2.31532	-1.14659	-1.034
C	-1.73386	2.06751	2.64891
C	-1.53411	-3.20652	-0.941627
C	-4.16377	2.27461	2.96693
C	2.88236	-1.49895	-2.44854
C	-1.79169	-0.728792	4.74524
H	-1.61425	0.3009	5.08058
H	-1.84245	-1.3583	5.64195
H	-0.923945	-1.0516	4.16353
C	-0.426521	4.12636	1.94143
H	-0.819006	4.06167	0.922365
H	-0.280578	5.1812	2.18199
H	0.535087	3.61372	1.97204
C	-4.43762	4.02825	4.71259
H	-3.75711	3.50652	5.39409
H	-4.39878	5.09919	4.93427
H	-5.45044	3.65642	4.89305
C	0.283186	0.871866	-3.96639
H	-0.467511	0.358052	-3.35536
H	0.244527	0.445372	-4.97061
C	-4.29764	-0.522806	4.83741
H	-5.24207	-0.57372	4.28806
H	-4.34132	-1.23092	5.67453
H	-4.22756	0.483848	5.26593
C	2.6945	1.50237	-4.26357
H	2.67251	1.12559	-5.29145
H	2.39181	2.55361	-4.27785
H	3.72207	1.44887	-3.89398
H	0.027039	1.9328	-4.03321
C	-0.841132	-5.58214	-0.699175
H	-1.83736	-5.93455	-0.984137
H	3.44527	-3.51182	-1.87632
H	-0.817246	-5.48443	0.393281
C	-0.540264	-4.39895	-2.92732
H	-0.268098	-3.46589	-3.43104
H	0.168483	-5.17257	-3.24514
H	-1.53968	-4.69149	-3.26331
Cu	3.56844	0.978851	0.527707
C	2.72108	0.462085	2.45863
H	3.77961	0.17849	2.43349
C	2.5716	1.76993	3.21497
H	1.5478	2.14412	3.16035
H	2.80759	1.61896	4.28254
H	3.24762	2.54382	2.83639
C	1.98122	-0.697626	3.09265
H	0.951979	-0.447893	3.35901
H	1.95995	-1.57344	2.43686
H	2.50126	-0.983964	4.01946
C	5.4377	1.59244	0.26751
H	7.77675	-2.21406	0.839552
C	7.87067	-4.3286	-1.15331
H	5.78893	-4.89005	-0.647191
H	5.95734	-3.8978	-2.11928
H	9.45805	-2.83149	-0.81258
H	8.3685	-2.46544	-2.16176
H	8.19328	-4.86434	-0.25321
H	8.17767	-4.90901	-2.02816
O	3.87146	-4.34389	1.20962
C	2.46062	-4.66543	1.04536
C	4.35923	-5.18886	2.28522
C	1.94487	-5.00989	2.45741
H	2.00015	-3.79265	0.585318
H	2.38999	-5.5221	0.364715
C	3.22964	-5.17137	3.31461
H	4.53507	-6.19235	1.87487
H	5.29249	-4.75307	2.6424
H	1.34916	-5.92732	2.43491
H	1.31006	-4.21172	2.85074
H	3.22084	-6.07854	3.92579
H	3.36234	-4.31208	3.9776
Mg	-4.50224	-2.61911	-0.784293
O	-5.37272	-4.32889	-1.69867
C	-4.7736	-4.81777	-2.94139
C	-6.80782	-4.56004	-1.71966
C	-0.509248	-4.24543	-1.39629
H	0.484652	-3.92865	-1.09275
C	-1.41119	3.51641	2.96064
C	-4.07468	3.78787	3.21876
C	2.052	-0.815447	-3.53165
C	1.70854	0.681251	-3.38681
C	1.72131	1.16399	-1.92756
C	-2.68766	4.39136	2.97405
C	4.32892	-0.94607	-2.55934
H	4.99328	-1.53392	-1.92185
H	4.6843	-1.03416	-3.5927
H	4.4047	0.09464	-2.2418
C	2.92551	-3.01212	-2.69911
H	1.92769	-3.43699	-2.7919
H	3.45807	-3.22313	-3.63144
H	-0.109984	-6.34652	-0.988659
C	-3.092	-0.841083	3.93969
H	-3.18903	-1.88559	3.61169
C	-5.10806	4.51516	2.33113
H	-6.10119	4.10327	2.5199
H	-5.0984	5.58559	2.5466
H	-4.8801	4.37886	1.26745
C	-0.796859	3.61018	4.39112
H	0.143958	3.05594	4.43555
H	-0.598492	4.65943	4.63143
H	-1.47036	3.19773	5.14844
C	6.12667	2.04241	1.5666
H	5.65508	2.94617	1.98186
H	6.08463	1.26872	2.34322
H	7.19428	2.29248	1.41508
H	5.97179	0.68202	-0.069049
C	5.66233	2.64738	-0.828113
H	5.22398	2.35733	-1.79227
H	5.21186	3.61182	-0.553374
H	6.73579	2.85242	-1.00483
Mg	0.534934	4.05207	-2.13027
Br	0.582929	5.36729	-4.19281
O	-1.44799	3.85777	-1.61493
C	-2.05579	2.53137	-1.47685
C	-2.47733	4.80345	-2.07072
C	-3.15114	2.5239	-2.52867
H	-1.2616	1.79876	-1.61438
H	-2.45831	2.44107	-0.460975
C	-3.7133	3.95127	-2.40515
H	-2.65252	5.52004	-1.26252
H	-2.06161	5.32063	-2.93836
H	-3.89363	1.74016	-2.35552
H	-2.71259	2.36444	-3.52022
H	-4.44775	4.00102	-1.59337
H	-4.20263	4.29427	-3.32075
O	1.37467	5.2844	-0.73282
C	2.75286	5.03174	-0.3081
C	1.05544	6.7052	-0.598639
C	3.09789	6.22735	0.569164
H	2.77083	4.06182	0.190399
H	3.38638	4.98493	-1.20033
C	2.35471	7.3723	-0.13956
H	0.698622	7.0626	-1.56791
H	0.25759	6.7868	0.14652
H	4.17741	6.39003	0.632566
H	2.71144	6.08185	1.58443
H	2.92916	7.72041	-1.00498
H	2.16464	8.23094	0.510696
Mg	4.54695	-2.39366	0.847898
Br	5.69079	-1.92389	2.9873
O	6.19431	-2.89045	-0.316518
C	7.46887	-2.16439	-0.207295
C	6.3642	-4.09183	-1.12054
C	8.4211	-2.89316	-1.15422
H	7.2798	-1.12295	-0.477153
C	-5.94932	-5.19689	-3.8401
H	-4.14605	-4.02565	-3.3499
H	-4.14661	-5.67759	-2.68563
C	-7.03081	-5.58963	-2.82341
H	-7.10563	-4.89662	-0.724659
H	-7.31004	-3.61334	-1.94621
H	-5.69314	-6.0026	-4.5344
H	-6.27327	-4.32898	-4.42475
H	-6.85737	-6.60423	-2.44542
H	-8.04555	-5.54456	-3.22988
O	-6.24751	-2.5941	0.470953
C	-6.17377	-3.10974	1.83407
C	-7.29826	-1.58836	0.379987
C	-7.28038	-2.39186	2.61686
H	-6.30969	-4.19644	1.79463
H	-5.17319	-2.88028	2.20461
C	-7.49008	-1.0991	1.81002
H	-6.96253	-0.834008	-0.332435
H	-8.20449	-2.07328	-0.008425
H	-6.98835	-2.20707	3.65441
H	-8.19966	-2.98945	2.62585
H	-6.73658	-0.346046	2.06492
H	-8.47974	-0.658477	1.96494
Br	-5.10899	-0.882879	-2.47584
(R)-D
O	3.37599	-1.22455	-0.085925
O	-0.680038	1.14956	2.4995
O	1.26159	-1.40183	-1.0602
O	-3.11685	-2.40328	0.564152
O	-5.32144	0.9749	3.24997
O	-1.97642	-3.73216	-1.42102
O	0.945537	2.70531	-1.27912
O	2.35462	-0.341614	-4.64777
O	-3.00037	4.92931	4.1164
C	-0.731735	0.040634	1.64491
H	-3.92849	-0.731682	2.14125
C	2.57909	-0.640122	-0.995155
C	-1.83374	1.64396	3.03613
C	-0.892137	-3.26915	-0.975496
C	-4.24866	1.5372	3.45939
C	3.14392	-0.815608	-2.45013
C	0.318721	-4.18811	-1.12265
H	1.22399	-3.60234	-0.973507
C	-1.64376	3.05857	3.54252
C	-4.25097	2.89974	4.17288
C	2.38167	0.015076	-3.48148
C	1.69017	1.34088	-3.10518
C	1.6325	1.64085	-1.59658
C	-2.98092	3.72442	3.9398
C	4.61744	-0.33851	-2.52115
H	5.23158	-0.956261	-1.85976
H	4.98471	-0.442694	-3.5477
H	4.74647	0.705033	-2.21053
C	3.12086	-2.28991	-2.8952
H	2.10141	-2.66039	-2.99622
H	3.61062	-2.38779	-3.86693
H	1.08006	-5.92881	-0.05381
C	-2.86638	-1.56969	3.81169
H	-2.84613	-2.54509	3.30691
C	-5.48686	3.71883	3.75647
H	-6.39047	3.13577	3.9434
H	-5.52299	4.6555	4.31651
H	-5.45634	3.96202	2.68861
C	-0.749531	3.03642	4.81634
H	0.233752	2.62257	4.57729
H	-0.626263	4.05797	5.18828
H	-1.19075	2.42625	5.61099
C	-1.57351	-1.44504	4.62916
H	-1.52607	-0.484312	5.15819
H	-1.52396	-2.23627	5.38676
H	-0.681992	-1.53365	4.0012
C	-0.973736	3.94742	2.469
H	-1.55212	3.95384	1.53946
H	-0.910661	4.9715	2.84309
H	0.027482	3.5782	2.24263
C	-4.32977	2.60056	5.70047
H	-3.49246	1.98508	6.0457
H	-4.32797	3.54065	6.26131
H	-5.2586	2.06059	5.90907
C	-2.40095	2.28926	-1.04369
C	-3.18525	4.50482	-1.45404
C	-3.48093	2.19339	-2.10636
H	-1.50053	1.70455	-1.22735
H	-2.78129	2.05967	-0.04199
C	-4.26784	3.49483	-1.87115
H	-3.46978	5.11136	-0.588821
H	-2.86665	5.15419	-2.27239
H	-4.08499	1.28693	-2.01458
H	-3.02359	2.19152	-3.10212
H	-4.99826	3.35747	-1.06627
H	-4.80734	3.82936	-2.76128
O	0.587922	5.6124	-0.261503
C	0.188733	7.01888	-0.280857
C	1.91754	5.47004	0.344493
C	1.48559	7.79072	-0.068242
H	-0.290756	7.20608	-1.24379
H	-0.525213	7.17599	0.535948
C	2.26716	6.86067	0.873211
H	1.84989	4.70382	1.11704
H	2.60841	5.12935	-0.431823
H	1.30969	8.7835	0.355868
H	2.01267	7.91009	-1.02133
H	1.91778	6.97974	1.90526
H	3.34594	7.03827	0.856581
Mg	4.22203	-2.6436	0.76708
Br	3.38807	-4.159	2.50469
O	5.93782	-1.74932	1.51528
C	6.42756	-0.448448	1.03952
C	6.43668	-1.992	2.86386
C	7.14133	0.195356	2.23782
H	7.09625	-0.627667	0.191788
H	5.5596	0.114527	0.693797
C	6.60891	-0.596076	3.44602
H	5.70334	-2.62507	3.3661
H	7.39337	-2.52544	2.78958
H	6.92916	1.26577	2.29974
H	8.22666	0.071995	2.15254
H	5.63865	-0.205868	3.77245
H	7.29193	-0.58193	4.3004
O	5.18763	-3.98922	-0.491451
C	-1.86857	-0.741109	1.62923
C	-2.97372	0.91193	3.08486
C	0.314291	-1.19532	-0.109445
C	-0.843341	-2.04785	-0.189615
C	-1.99275	-1.75539	0.636988
C	0.393559	-0.139306	0.806577
C	1.54967	0.859787	0.794017
H	1.09107	1.84782	0.872082
C	2.1744	0.792307	-0.61484
C	-2.97446	-0.532042	2.63523
C	0.232634	1.21611	-3.63192
H	-0.33607	0.467844	-3.06864
H	0.264341	0.904798	-4.67806
C	-4.08909	-1.55505	4.74188
H	-5.0285	-1.61205	4.18311
H	-4.04512	-2.40283	5.43707
H	-4.12753	-0.641598	5.34695
C	2.4063	2.47655	-3.88085
H	2.43896	2.21883	-4.94297
H	1.86616	3.42122	-3.77336
H	3.43094	2.62291	-3.5221
H	-0.287557	2.17625	-3.58013
C	0.229119	-5.24069	0.007776
H	-0.693039	-5.82627	-0.08098
H	3.65243	-2.90775	-2.16646
H	0.257565	-4.77241	0.996302
C	0.359328	-4.86612	-2.49974
H	0.376175	-4.13353	-3.31379
H	1.25745	-5.48955	-2.5879
H	-0.514607	-5.50833	-2.64324
Cu	3.81763	2.14987	-0.699595
C	2.57488	0.748041	1.99503
H	3.51026	0.388047	1.56405
C	2.84555	2.1333	2.60005
H	1.94381	2.54024	3.07396
H	3.62755	2.08468	3.3694
H	3.18311	2.84222	1.83509
C	2.18789	-0.241777	3.1028
H	1.28129	0.069827	3.63191
H	2.02328	-1.25135	2.71608
H	2.9929	-0.300856	3.8479
C	5.46667	3.21203	-0.586238
C	5.67317	3.99132	0.723447
H	4.89626	4.75567	0.873853
H	5.64505	3.34049	1.60735
H	6.64101	4.52643	0.741874
H	6.28235	2.46708	-0.639543
C	5.65947	4.15671	-1.78698
H	5.62964	3.62268	-2.74549
H	4.87814	4.92949	-1.83089
H	6.62671	4.69154	-1.74456
Mg	-0.104527	4.2425	-1.61662
Br	-0.358162	5.56547	-3.66533
O	-2.0115	3.70458	-1.07276
C	4.69966	-5.3524	-0.719541
C	6.50302	-3.81474	-1.08625
C	5.72339	-5.99059	-1.65888
H	4.63902	-5.84207	0.2551
H	3.69684	-5.27939	-1.14743
C	7.0168	-5.23213	-1.3197
H	6.38688	-3.25932	-2.02409
H	7.10247	-3.22803	-0.387296
H	5.4458	-5.82073	-2.70512
H	5.80483	-7.06932	-1.49913
H	7.76306	-5.2748	-2.11813
H	7.46829	-5.62986	-0.403755
Mg	-3.89457	-3.10673	-1.10032
O	-4.4845	-4.89371	-2.10214
C	-3.67987	-5.37985	-3.22134
C	-5.89575	-5.14653	-2.36456
C	-4.67814	-5.70249	-4.33001
H	-2.96033	-4.60517	-3.48228
H	-3.13896	-6.26849	-2.87727
C	-5.92176	-6.12569	-3.53565
H	-6.34127	-5.53452	-1.4466
H	-6.368	-4.19356	-2.62455
H	-4.30805	-6.48007	-5.00498
H	-4.88957	-4.8037	-4.91933
H	-5.82053	-7.1582	-3.18027
H	-6.84957	-6.05189	-4.1107
O	-5.70324	-3.37622	0.040702
C	-5.61905	-3.97366	1.36875
C	-6.81519	-2.43632	-0.010664
C	-6.81872	-3.42764	2.151
H	-5.63666	-5.06266	1.25159
H	-4.66323	-3.66512	1.79705
C	-7.10562	-2.0914	1.44548
H	-6.50495	-1.59984	-0.638059
H	-7.66699	-2.94186	-0.485488
H	-6.59115	-3.31128	3.21433
H	-7.6802	-4.09999	2.06031
H	-6.43074	-1.30546	1.8016
H	-8.13444	-1.74735	1.58931
Br	-4.65068	-1.45623	-2.81931
TS1d
O	-2.72131	3.13437	0.211228
O	-0.515195	-1.62174	2.07724
O	-0.214775	2.43633	-0.375888
O	3.69409	-0.184297	0.562573
O	3.15586	-4.55047	2.57506
O	3.78699	1.72915	-1.26351
O	-2.54583	-1.23948	-1.51869
O	-5.42365	1.998	-3.39401
O	-1.25432	-6.0588	1.89265
C	0.261214	-0.662051	1.41052
C	1.63236	-0.78881	1.42995
C	1.382	-3.00424	2.45258
C	0.344673	1.35354	0.056096
C	1.76344	1.09691	-0.177678
C	2.42266	0.059863	0.592025
C	-0.456692	0.37058	0.747516
C	-1.92578	0.314233	0.669483
H	-2.20775	-0.735251	0.780717
C	-2.66186	0.884316	-0.529395
C	2.30802	-1.81798	2.30732
H	3.21661	-2.15303	1.80172
C	-3.01328	2.26053	-0.658918
C	0.03706	-2.81561	2.41462
C	2.53311	1.84257	-1.15715
C	1.94162	-4.35379	2.53957
C	-3.76385	2.80086	-1.88584
C	1.88779	2.69877	-2.25244
H	1.05615	3.24342	-1.81601
C	-0.988639	-3.86098	2.82052
C	1.01389	-5.58695	2.47311
C	-4.45183	1.71973	-2.71459
C	-3.86408	0.305728	-2.76762
C	-2.98237	-0.031173	-1.5628
C	-0.474071	-5.2397	2.34802
H	4.4685	-2.55818	3.92201
H	4.07053	-1.59695	5.36499
H	3.06556	-2.97535	4.89974
C	-5.04498	-0.694466	-2.84839
H	-5.74192	-0.349395	-3.61445
H	-4.69786	-1.69134	-3.13065
H	-5.58033	-0.749173	-1.89465
H	-2.74685	-0.835803	-4.27091
C	2.8884	3.67771	-2.87818
H	3.71312	3.15282	-3.36816
H	-2.25448	4.32184	-2.293
H	3.31599	4.34886	-2.12426
C	1.31082	1.7471	-3.32624
H	0.519076	1.11543	-2.91048
H	0.882305	2.32856	-4.15194
H	2.09425	1.10068	-3.7392
Cu	-4.0213	0.241871	1.40211
C	-2.6244	1.10592	2.8148
H	-3.55948	1.6884	2.83149
C	-2.66837	-0.007466	3.85946
H	-1.76344	-0.617691	3.82155
H	-2.71902	0.437738	4.86787
H	-3.53562	-0.666321	3.75014
C	-1.47085	2.0517	3.05988
H	-0.514963	1.6983	2.65714
H	-1.67865	3.04674	2.66597
H	-1.31792	2.18407	4.14231
C	-5.89438	-0.364769	1.36111
C	-6.88854	0.811203	1.36149
H	-6.7951	1.42077	2.27232
H	-6.73484	1.48419	0.507379
H	-7.9401	0.470553	1.31938
H	-6.04896	-0.906904	0.411402
C	-6.25451	-1.34305	2.49352
H	-5.63293	-2.24927	2.47664
H	-6.11874	-0.884742	3.48404
H	-7.30977	-1.67183	2.44504
Mg	-2.31139	-3.00965	-2.22379
Br	-2.87484	-3.82762	-4.45996
O	-0.325997	-3.39131	-2.00165
C	0.657677	-2.29269	-1.97978
C	0.293001	-4.58486	-2.60071
C	1.64307	-2.65189	-3.07926
H	0.107075	-1.36305	-2.12821
H	-1.81214	7.17977	0.252592
H	0.808204	7.82182	-2.56226
H	0.675309	7.97499	-0.798774
H	-1.62654	7.52707	-2.78537
H	-1.52945	8.78945	-1.54297
Mg	5.05769	0.245138	-0.765699
O	6.62291	1.63697	-0.601167
C	6.45648	3.08033	-0.568029
C	7.91485	1.29933	-1.19806
C	7.3523	3.58839	-1.69087
H	5.39475	3.2826	-0.700903
H	6.78561	3.44563	0.413534
C	8.55675	2.63714	-1.59063
H	8.49455	0.737499	-0.46104
H	7.71139	0.656639	-2.05896
H	7.62477	4.64076	-1.5667
H	6.84483	3.47188	-2.65485
H	9.24622	2.97963	-0.810323
H	9.11945	2.55779	-2.52513
O	6.41399	-1.0208	0.333211
C	-4.81819	3.83943	-1.45132
H	-4.33888	4.66683	-0.925776
H	-5.3448	4.21532	-2.33052
H	-5.55879	3.3903	-0.780727
C	-2.72438	3.48952	-2.82165
H	-1.93104	2.80338	-3.12923
H	-3.23267	3.86847	-3.71451
H	2.38054	4.29356	-3.6312
C	2.77615	-1.18519	3.66868
H	3.40324	-0.335234	3.36586
C	1.43917	-6.42879	1.24652
H	2.49242	-6.70033	1.34372
H	0.826179	-7.33021	1.17887
H	1.31676	-5.86019	0.316976
C	-1.10987	-3.87907	4.37579
H	-1.5424	-2.93305	4.71667
H	-1.77402	-4.69177	4.68976
H	-0.140299	-4.00321	4.86339
C	1.63151	-0.625481	4.52421
H	0.959164	-1.42289	4.86597
H	2.03282	-0.134751	5.41892
H	1.03891	0.116554	3.98107
C	-2.38095	-3.6016	2.22972
H	-2.35876	-3.58277	1.13845
H	-3.05506	-4.40445	2.53823
H	-2.77902	-2.64974	2.58395
C	1.22258	-6.44384	3.75048
H	0.940651	-5.91285	4.66468
H	0.626979	-7.35987	3.68535
H	2.28198	-6.70465	3.82356
C	-3.03218	0.202555	-4.08098
H	-2.1248	0.813356	-4.04659
H	-3.64742	0.538556	-4.92114
C	3.64711	-2.13355	4.50653
H	1.11994	-2.27751	-0.988775
C	1.73139	-4.17982	-2.93492
H	0.221823	-5.39563	-1.86995
H	-0.293178	-4.83465	-3.489
H	2.61168	-2.15686	-2.95838
H	1.23338	-2.38102	-4.05944
H	2.41058	-4.44322	-2.11647
H	2.08853	-4.67369	-3.84264
O	-3.40891	-4.19168	-0.981239
C	-3.30284	-5.65672	-0.981243
C	-4.74935	-3.77922	-0.547703
C	-4.73003	-6.15636	-0.769126
H	-2.87599	-5.95583	-1.94201
H	-2.63721	-5.93298	-0.158944
C	-5.35831	-5.03234	0.07059
H	-4.63145	-2.93954	0.139093
H	-5.30445	-3.45344	-1.43333
H	-4.7483	-7.12747	-0.266603
H	-5.24755	-6.25382	-1.72978
H	-5.06369	-5.12387	1.12125
H	-6.45061	-5.01807	0.0205
Mg	-0.934073	4.02478	0.615955
Br	1.21709	4.69066	1.79618
O	-2.19526	5.28679	1.97772
C	-1.7184	6.21532	2.9831
C	-3.62012	5.16861	2.21029
C	-2.46194	5.8125	4.26049
H	-0.6347	6.11361	3.02264
H	-1.98858	7.23399	2.66635
C	-3.79086	5.19807	3.74101
H	-4.11602	6.02778	1.73683
H	-3.94935	4.25247	1.72631
H	-2.62066	6.66937	4.92193
H	-1.88083	5.06727	4.81116
H	-4.66469	5.79233	4.02465
H	-3.9358	4.1889	4.13686
O	-0.927592	5.6227	-0.80006
C	0.299492	5.96915	-1.51881
C	-1.82267	6.76899	-0.760819
C	0.251678	7.48525	-1.6828
H	1.13779	5.61126	-0.919277
H	0.274804	5.4495	-2.48232
C	-1.25731	7.75642	-1.77898
H	-2.83022	6.4165	-0.99414
C	6.57493	-0.774341	1.7579
C	6.66155	-2.42594	0.036105
C	7.18022	-2.05673	2.33191
H	7.21259	0.107157	1.87546
H	5.58482	-0.562699	2.17098
C	6.62204	-3.13414	1.38773
H	5.90761	-2.75202	-0.680465
H	7.64761	-2.50062	-0.438426
H	6.89767	-2.21038	3.37728
H	8.27509	-2.0269	2.27565
H	5.594	-3.39697	1.6611
H	7.21839	-4.05175	1.38739
Br	5.2681	-0.982473	-2.94458
C2
O	-1.84274	0.22818	3.26324
O	-4.99705	3.68569	-0.050588
O	-2.8671	-0.452304	0.739216
O	-5.31514	0.269199	-3.30713
O	-6.97452	4.91848	-4.11869
O	-3.442	-1.62727	-3.21912
O	-1.18024	3.21288	-0.219459
O	2.2052	2.58663	2.84882
O	-5.94262	8.19732	-1.04319
C	-4.65964	2.40721	-0.505456
C	-5.23647	1.93553	-1.67677
C	-6.2642	4.17378	-1.99957
C	-3.44912	0.374561	-0.088512
C	-1.75926	-1.70841	-1.58881
H	-1.48391	-1.2024	-0.66615
C	-5.58583	5.96669	-0.285283
C	-7.06906	6.60691	-2.42296
C	1.15053	2.14673	2.42683
C	0.739818	2.31406	0.954759
C	-0.774005	2.63028	0.854888
C	-6.17225	7.02006	-1.25148
C	0.193555	1.91396	4.75096
H	-0.412249	1.27895	5.4041
H	1.20666	1.9939	5.15304
H	-0.241614	2.91839	4.73063
C	0.928562	-0.098958	3.46016
H	0.95438	-0.64054	2.51042
H	1.95589	0.032416	3.81228
H	-0.965739	-3.64525	-0.987874
C	-7.74637	2.07022	-2.09327
H	-7.61732	1.01433	-2.36175
C	-6.95466	7.63369	-3.56183
H	-7.60527	7.34012	-4.38769
H	-7.23245	8.62671	-3.20259
H	-5.92964	7.687	-3.94404
C	-6.40124	6.04344	1.03746
H	-5.9629	5.37753	1.78556
H	-6.37334	7.06928	1.41654
H	-7.44625	5.7525	0.891373
C	-8.16222	2.12785	-0.617497
H	-8.32289	3.16138	-0.285406
H	-9.10473	1.58825	-0.462441
H	-7.40895	1.6785	0.036738
C	-4.12159	6.36322	0.014864
H	-3.50904	6.29243	-0.890965
H	-4.09253	7.39599	0.367826
H	-3.68778	5.709	0.773219
C	-8.53714	6.59169	-1.89772
H	-8.69068	5.84539	-1.11232
H	-8.79656	7.57821	-1.4998
H	-9.2115	6.35794	-2.7279
C	1.00956	0.973021	0.206055
H	0.340317	0.174882	0.538951
H	2.04724	0.65942	0.364973
C	-8.85982	2.63742	-2.98768
H	-8.56563	2.6558	-4.042
H	-9.77099	2.03301	-2.88849
H	-3.59779	5.54731	-3.13816
H	-2.03963	5.81908	-3.96184
H	-3.42939	2.93943	-6.36801
H	-1.86214	3.73477	-6.08717
H	-4.62151	4.67053	-5.10425
H	-3.40254	5.65113	-5.93532
O	-0.200116	5.63456	-1.99351
C	0.881432	6.12723	-2.84508
C	-0.381982	6.54671	-0.85672
C	1.77373	6.90664	-1.89052
H	1.34369	5.25465	-3.30919
H	0.444834	6.77189	-3.61843
C	0.748029	7.58133	-0.963114
H	-1.37549	6.99351	-0.936534
H	-0.333493	5.94437	0.052561
H	2.41191	7.6247	-2.41343
H	2.41541	6.21824	-1.33023
H	0.377739	8.50777	-1.41531
H	1.15918	7.8276	0.019216
Mg	-3.11739	-1.23896	2.51027
Br	-4.81886	-1.31445	4.36135
O	-1.72164	-2.68118	3.15214
C	-1.50465	-2.91057	4.57987
C	-0.84426	-3.52153	2.36124
C	-0.274187	-3.81468	4.65573
H	-1.38207	-1.93727	5.05755
H	-2.4049	-3.38374	4.98103
C	-0.342865	-4.59001	3.33005
H	-1.42105	-3.90968	1.52022
H	-0.022916	-2.90515	1.97587
H	-0.297644	-4.46379	5.5357
H	0.643482	-3.21717	4.69913
H	-1.0665	-5.41039	3.4013
H	0.619699	-5.0092	3.02316
Mg	-4.76056	-1.09693	-4.6162
O	-4.32552	-3.05706	-5.44773
C	-2.91573	-3.386	-5.63424
C	-5.10275	-3.5847	-6.55496
C	-3.78709	-0.062607	-1.44709
C	-4.79969	0.682612	-2.18961
C	-3.77028	1.69147	0.320349
C	-3.22911	2.34651	1.59736
H	-3.31187	3.41819	1.38365
C	-1.70122	2.14708	1.83643
C	-6.33619	2.70716	-2.37817
H	-6.18868	2.62601	-3.45982
C	-1.17291	1.17177	2.78809
C	-5.65631	4.56257	-0.8529
C	-3.08465	-1.13363	-2.10132
C	-6.76312	5.18825	-2.93823
C	0.259214	1.29364	3.33168
H	-9.1252	3.66318	-2.7083
C	1.61018	3.41874	0.333878
H	2.65766	3.21113	0.563147
H	1.50863	3.4461	-0.752717
H	1.36987	4.39665	0.760947
H	0.864767	1.11556	-0.868292
C	-1.92615	-3.20974	-1.29148
H	-2.27155	-3.74262	-2.18395
H	0.377728	-0.70202	4.18394
H	-2.65065	-3.3727	-0.486245
C	-0.656284	-1.47948	-2.64083
H	-0.516649	-0.416438	-2.86705
H	0.299356	-1.86444	-2.26434
H	-0.886897	-1.9977	-3.57614
Cu	-1.08062	4.13218	2.60882
C	-4.10627	2.13721	2.88854
H	-3.85703	1.18054	3.34488
C	-3.82821	3.21502	3.9484
H	-4.09338	4.216	3.58109
H	-4.422	3.02175	4.84958
H	-2.77626	3.24689	4.25648
C	-5.61542	2.08952	2.60854
H	-5.99254	3.03825	2.21258
H	-5.87124	1.30034	1.89545
H	-6.14673	1.86989	3.54054
C	-0.611415	5.84101	3.42656
C	-1.579	6.99018	3.10203
H	-1.5564	7.26025	2.03646
H	-2.61833	6.73826	3.34728
H	-1.32525	7.90776	3.66303
H	-0.71986	5.62354	4.50346
C	0.844979	6.27649	3.20257
H	1.561	5.49658	3.48708
H	1.04137	6.52066	2.14784
H	1.09374	7.18329	3.78281
Mg	-0.839064	3.67419	-2.06763
Br	0.838114	2.46067	-3.40736
O	-2.3957	3.86643	-3.36053
C	-2.70307	2.79595	-4.33655
C	-2.89569	5.14344	-3.87199
C	-2.84949	3.5311	-5.65606
H	-1.87301	2.09028	-4.30436
H	-3.62934	2.31282	-4.02167
C	-3.54589	4.83134	-5.22484
C	-2.81354	-3.98789	-7.03528
H	-2.33255	-2.47271	-5.51194
H	-2.63649	-4.09714	-4.84975
C	-4.20106	-4.61744	-7.22601
H	-6.02745	-3.9966	-6.14428
H	-5.3371	-2.75772	-7.23441
H	-1.99397	-4.7082	-7.11724
H	-2.65379	-3.19351	-7.77193
H	-4.26464	-5.58216	-6.70817
H	-4.46477	-4.77463	-8.27622
O	-6.79152	-1.66916	-4.87508
C	-7.59701	-1.96956	-3.70042
C	-7.62998	-1.12134	-5.93396
C	-9.049	-1.70898	-4.11371
H	-7.40456	-3.00891	-3.41512
H	-7.26395	-1.30298	-2.90059
C	-8.89813	-0.658603	-5.22653
H	-7.05853	-0.33402	-6.42856
H	-7.83527	-1.92355	-6.6544
H	-9.65676	-1.36109	-3.27346
H	-9.50883	-2.62225	-4.50916
H	-8.75094	0.337865	-4.79902
H	-9.75875	-0.621941	-5.90102
Br	-4.12986	0.049481	-6.75784
O	-4.17505	-2.92256	1.55073
C	-4.43202	-4.16311	2.26805
C	-5.3632	-2.53547	0.801224
C	-5.90533	-4.49615	2.02453
H	-3.76231	-4.92664	1.85326
H	-4.2077	-4.00013	3.32306
C	-6.18426	-3.81435	0.67664
H	-5.90057	-1.77485	1.38016
H	-5.02863	-2.10879	-0.144706
H	-6.51887	-4.04409	2.81065
H	-6.09041	-5.57464	2.0141
H	-7.24618	-3.60816	0.511378
H	-5.81834	-4.42841	-0.155344
(S)-A
O	-0.994151	-0.31855	-1.60667
O	-0.014764	-4.79401	-2.80211
O	0.427257	0.265865	-3.36842
O	1.70861	-3.10684	1.27504
O	3.71027	-7.0018	-0.946512
O	1.05721	-0.612343	1.95426
O	-2.1987	-1.61454	-6.07967
O	-1.24425	2.94169	-4.97557
O	2.0892	-8.38415	-5.07428
C	0.074946	-3.77652	-1.85364
C	0.808108	-3.97354	-0.699699
C	1.72834	-6.00691	-1.74325
C	-0.448115	-1.52145	-1.27083
C	0.256804	-1.65713	-0.027866
C	0.964692	-2.89872	0.224973
C	-0.582485	-2.56939	-2.18834
C	-1.35977	-2.36583	-3.41232
H	-1.28522	-3.15132	-4.15955
C	-1.49035	-1.00731	-3.90182
C	1.44467	-5.31851	-0.424801
H	2.40094	-5.1488	0.075795
C	-0.870983	0.089222	-3.03461
C	0.935846	-5.7694	-2.81707
C	0.194634	-0.669066	1.03886
C	2.93262	-6.82955	-1.88361
C	-1.61359	1.45973	-3.11987
C	-1.01576	0.246785	1.23259
H	-1.56951	0.312662	0.299287
C	0.90966	-6.55564	-4.10681
C	3.30747	-7.38419	-3.27333
C	-1.55576	1.81892	-4.60971
C	-1.92042	0.765829	-5.68964
C	-1.92522	-0.690625	-5.1907
C	2.10422	-7.53067	-4.20543
C	-3.08686	1.41097	-2.65903
H	1.35001	-8.18346	0.180269
C	-3.29538	1.18653	-6.27241
H	-3.22529	2.20997	-6.65304
H	-3.58327	0.533556	-7.10068
H	-4.08643	1.15309	-5.51865
H	-1.13165	0.278348	-7.67998
C	-1.93249	-0.416238	2.28626
H	-1.41544	-0.518218	3.2474
H	-2.82673	0.198327	2.44135
H	-2.25862	-1.41128	1.96392
C	-0.596275	1.65675	1.67362
H	0.04532	2.13539	0.92562
H	-1.48265	2.28706	1.80992
H	-0.043934	1.62776	2.61748
Cu	-3.38922	-2.02953	-3.37168
C	-4.04436	-3.5374	-2.22747
H	-5.12043	-3.49504	-2.4158
C	-3.53756	-4.92957	-2.58397
H	-2.45168	-5.01705	-2.49577
H	-3.98077	-5.68639	-1.91186
H	-3.81496	-5.21639	-3.60592
C	-3.77499	-3.16887	-0.771916
H	-2.70278	-3.11723	-0.551172
H	-4.22107	-2.20288	-0.506962
H	-4.20889	-3.92505	-0.093396
C	-5.20726	-1.31863	-3.90205
C	-6.12127	-0.946684	-2.73361
H	-6.34792	-1.81136	-2.09472
H	-5.67668	-0.176867	-2.09025
H	-7.09366	-0.555551	-3.08238
H	-4.99902	-0.403632	-4.47206
C	-5.8955	-2.29671	-4.85841
H	-5.28651	-2.48518	-5.75303
H	-6.09369	-3.26729	-4.37951
H	-6.87129	-1.9162	-5.20963
Mg	-2.56723	-2.2067	-7.83697
Br	-3.66109	-1.0696	-9.70361
O	-0.72535	-2.77852	-8.54394
C	0.507977	-2.66065	-7.76737
C	-0.404518	-2.89796	-9.96899
C	1.50533	-2.06849	-8.75067
H	0.288395	-2.04765	-6.89523
H	0.808153	-3.65971	-7.43608
C	1.12359	-2.78004	-10.0601
H	1.90199	3.15932	-7.01352
H	4.82759	2.81864	-6.13445
H	4.17129	2.5551	-7.76025
Mg	2.60337	-1.84817	2.46461
O	2.05466	-1.50665	4.46021
C	1.80544	-0.144809	4.92308
C	2.10044	-2.42581	5.58152
C	2.01111	-0.201311	6.43475
H	2.50011	0.512998	4.39697
H	0.77991	0.11982	4.64987
C	1.56165	-1.63208	6.77119
H	1.50012	-3.30299	5.32572
H	3.13883	-2.73777	5.73275
H	1.43396	0.566212	6.95847
H	3.06952	-0.06266	6.68376
H	0.467787	-1.69085	6.80842
H	1.95543	-1.99849	7.72374
O	3.80083	-3.49689	3.23147
H	-3.12554	1.16866	-1.59267
H	-3.55579	2.39161	-2.80273
H	-3.67358	0.663865	-3.19183
C	-0.890166	2.53895	-2.30015
H	0.164973	2.60169	-2.57066
H	-1.3466	3.51585	-2.48032
H	-0.962792	2.30665	-1.23481
C	0.573675	-6.17303	0.567382
H	0.464143	-5.53203	1.45331
C	4.27345	-6.34302	-3.9201
H	5.15971	-6.24732	-3.28483
H	4.58463	-6.69276	-4.91016
H	3.82028	-5.35201	-4.02371
C	-0.393229	-7.39933	-4.14706
H	-1.26846	-6.74407	-4.11983
H	-0.405943	-7.99365	-5.06403
H	-0.4495	-8.08335	-3.2936
C	-0.837133	-6.48127	0.04817
H	-0.805209	-7.12539	-0.839354
H	-1.41451	-7.01303	0.814175
H	-1.3883	-5.57238	-0.210062
C	0.945641	-5.62891	-5.34768
H	1.79493	-4.94036	-5.32478
H	1.00445	-6.24767	-6.24863
H	0.03442	-5.02491	-5.38337
C	4.03276	-8.7325	-3.13049
H	3.36885	-9.49506	-2.70926
H	4.37075	-9.08463	-4.10758
H	4.88703	-8.6169	-2.46064
C	-0.858406	0.888781	-6.81468
H	0.129175	0.576364	-6.45607
H	-0.797566	1.93081	-7.13671
C	1.26789	-7.47072	1.00882
H	2.28138	-7.29118	1.37878
H	0.688253	-7.95687	1.8037
H	-0.785793	-3.86008	-10.3231
H	-0.935171	-2.09365	-10.4833
H	2.53663	-2.24959	-8.43862
H	1.35098	-0.986432	-8.83887
H	1.5856	-3.77274	-10.0986
H	1.43294	-2.23082	-10.9539
O	-3.54044	-3.99009	-7.6487
C	-3.3611	-4.87782	-6.49879
C	-4.66472	-4.43883	-8.46909
C	-4.37172	-6.0092	-6.69917
H	-2.32141	-5.21605	-6.49284
H	-3.55618	-4.28913	-5.60029
C	-5.47025	-5.34226	-7.54369
H	-5.18549	-3.54844	-8.82273
H	-4.25993	-4.98426	-9.32952
H	-4.73971	-6.39558	-5.7448
H	-3.91657	-6.8404	-7.2497
H	-6.13285	-4.74299	-6.91051
H	-6.07857	-6.06174	-8.09936
Mg	2.12586	-0.328424	-3.83379
Br	3.04937	-2.28839	-5.02503
O	3.33806	0.017082	-2.24368
C	3.12049	1.06576	-1.25859
C	4.63262	-0.56461	-1.92774
C	4.49196	1.7324	-1.1014
H	2.32663	1.70809	-1.64268
H	2.79688	0.595857	-0.325779
C	5.50713	0.630053	-1.51915
H	4.49419	-1.25871	-1.09303
H	4.96239	-1.10883	-2.81379
H	4.64353	2.0518	-0.068135
H	4.57878	2.60786	-1.75359
H	6.16348	0.354633	-0.690672
H	6.12749	0.96679	-2.35573
O	2.72905	1.20467	-5.11066
C	2.30462	2.59739	-4.96268
C	3.57746	1.05297	-6.28714
C	2.70126	3.27263	-6.27288
H	1.23379	2.60588	-4.76337
H	2.84356	3.02089	-4.10653
C	3.94751	2.47748	-6.69227
H	4.42351	0.420317	-6.01452
H	2.99497	0.541872	-7.06097
H	2.89299	4.34127	-6.14171
C	3.45573	-4.89498	3.04303
C	5.22181	-3.46496	3.50455
C	4.70585	-5.56673	2.43012
H	3.21083	-5.3194	4.02607
H	2.57632	-4.90916	2.40394
C	5.80227	-4.47439	2.51684
H	5.55645	-2.43818	3.36014
H	5.38419	-3.77459	4.54797
H	4.52937	-5.88307	1.39868
H	4.98148	-6.45616	3.00564
H	5.94362	-3.98971	1.54577
H	6.76963	-4.86651	2.84496
Br	4.54706	-0.307295	2.01585
TS1a
O	0.785937	-1.96513	-0.842677
O	-0.854502	2.4763	-0.404117
O	-0.233495	-1.75371	1.77726
O	3.80817	1.70457	-0.892092
O	1.99325	5.84298	1.22744
O	4.51537	-0.662411	-1.86612
O	-4.25798	-0.049499	0.10796
O	-3.34676	0.544624	4.46047
O	-2.64204	6.48663	1.34261
C	0.225507	1.61148	-0.636285
C	1.50414	2.13225	-0.696881
C	0.602534	4.26708	0.166626
C	0.967593	-0.657034	-0.936398
C	2.29119	-0.141501	-1.19951
C	2.59983	1.23781	-0.90292
C	-0.106265	0.234108	-0.710855
C	-3.44678	-0.391229	1.06028
C	-1.69301	5.7321	1.22094
C	-1.29627	-1.70675	4.38672
H	-0.251808	-2.01777	4.31318
H	-1.48383	-1.30991	5.38874
H	-1.93504	-2.58427	4.24083
C	-0.610908	0.586239	3.62329
H	-0.733748	1.37939	2.8788
H	-0.832779	0.998757	4.61102
H	0.425483	0.238547	3.58527
C	2.05596	4.26632	-1.96731
H	2.88235	3.66303	-2.36439
C	-0.239833	5.651	3.24612
H	0.725836	5.95833	3.65795
H	-1.04307	6.11632	3.82657
H	-0.318699	4.56351	3.34568
C	-2.83121	4.54682	-0.667921
H	-3.06873	3.57965	-1.11895
H	-3.75009	5.05601	-0.366596
H	-2.33228	5.16361	-1.42288
C	0.883489	4.16278	-2.95231
H	0.028104	4.76542	-2.62049
H	1.17942	4.53549	-3.94058
H	0.54519	3.12795	-3.07341
C	-2.67635	3.47126	1.61191
H	-2.08336	3.30137	2.51507
H	-3.60396	3.97268	1.90553
H	-2.91102	2.49686	1.17535
C	-0.139467	7.64499	1.7021
H	-0.220507	8.01194	0.672974
H	-0.912442	8.1373	2.29639
H	0.849072	7.90897	2.08288
C	-5.34954	0.203302	2.66416
H	-5.21503	1.25926	2.40847
H	-5.63393	0.158904	3.71768
C	2.55103	5.71706	-1.8709
H	3.3756	5.81684	-1.15868
H	2.89687	6.06466	-2.85281
H	1.75596	6.39779	-1.54471
C	-4.36406	-2.10994	2.67572
H	-4.74639	-2.27483	3.68945
H	-5.13432	-2.42977	1.96648
H	-3.48305	-2.73749	2.5207
H	-6.17103	-0.216087	2.07708
O	-5.93456	-0.639803	-2.70718
C	-6.18029	0.387822	-3.7142
C	-6.12198	-1.9798	-3.29196
C	-6.85858	-0.342636	-4.86967
H	-6.79213	1.1655	-3.25225
H	-5.21366	0.81053	-4.00509
C	-6.21757	-1.73755	-4.79469
H	-5.27218	-2.59241	-2.98813
H	-7.03953	-2.39478	-2.8668
H	-6.68967	0.159141	-5.82669
H	-7.93957	-0.407606	-4.7013
H	-5.22053	-1.72751	-5.24912
H	-6.81164	-2.50895	-5.29225
Mg	1.47038	-2.55831	0.95192
Br	2.96103	-1.16649	2.46719
O	3.0587	-3.83617	0.236425
C	2.80919	-5.12324	-0.38706
C	4.50025	-3.64282	0.435016
C	4.1851	-5.77323	-0.594426
H	2.17546	-5.70177	0.292848
H	2.26138	-4.95857	-1.31955
C	5.0709	-5.05466	0.437375
H	4.89374	-3.03878	-0.3854
H	4.62563	-3.08722	1.36242
H	4.55308	-5.57978	-1.60744
H	4.14814	-6.85811	-0.45459
H	6.13176	-5.06039	0.172969
H	4.96502	-5.5153	1.42774
O	0.986351	-4.31207	2.07348
C	1.89361	-4.73045	3.1375
C	-0.323157	-4.91946	2.26029
C	1.18306	-5.8878	3.83611
H	2.84375	-5.00244	2.67428
H	2.05954	-3.87419	3.79793
C	-0.297268	-5.51223	3.66757
C	-1.52942	-0.216026	-0.567138
H	-2.18006	0.60445	-0.827677
C	-2.08255	-0.610387	0.810894
C	1.75678	3.6181	-0.566294
H	2.6614	3.76422	0.030014
C	-1.26249	-1.06642	1.91485
C	-0.632114	3.70803	0.127637
C	3.2789	-0.890577	-1.94827
C	0.853197	5.43274	1.01889
C	-1.57394	-0.599851	3.34206
C	2.83235	-1.81113	-3.08906
H	1.86889	-2.24452	-2.81797
C	-1.92684	4.34884	0.576225
C	-0.315336	6.11543	1.76117
C	-3.02152	-0.138863	3.50675
C	-4.05286	-0.597617	2.46272
C	2.64392	-0.928891	-4.34612
H	3.59816	-0.483595	-4.65273
H	2.27161	-1.53585	-5.17988
H	1.93053	-0.117218	-4.16981
C	3.83884	-2.92941	-3.37898
H	3.97155	-3.57788	-2.50984
H	3.48627	-3.54686	-4.21399
H	4.81978	-2.52081	-3.63866
Cu	-1.77927	-2.27708	-0.827532
C	-2.13876	-0.929329	-2.51566
H	-3.06153	-1.51766	-2.48299
C	-2.4681	0.470672	-3.02288
H	-1.60513	1.14363	-2.95904
H	-2.75248	0.413197	-4.08525
H	-3.29975	0.92955	-2.47835
C	-1.08856	-1.57572	-3.41228
H	-0.126856	-1.06664	-3.31025
H	-0.934338	-2.63586	-3.19882
H	-1.39536	-1.47729	-4.46763
C	-2.32182	-4.18996	-0.806448
C	-1.25479	-5.1323	-1.38997
H	-1.05253	-4.91004	-2.44858
H	-0.292655	-5.04528	-0.868344
H	-1.55539	-6.1975	-1.34969
H	-2.4741	-4.49101	0.244418
C	-3.66162	-4.44709	-1.51792
H	-4.48978	-3.89616	-1.05072
H	-3.6193	-4.14508	-2.57787
H	-3.95075	-5.51581	-1.51876
Mg	-5.97831	-0.36609	-0.675755
Br	-7.66584	-1.94242	0.109531
O	-6.85955	1.49854	-0.659989
C	-6.12543	2.72235	-0.343511
C	-8.29326	1.68666	-0.391749
C	-7.05512	3.50147	0.577747
H	-5.1776	2.42377	0.104229
H	-5.93365	3.2573	-1.28113
C	-8.43925	3.15738	0.003142
H	-8.84013	1.41433	-1.29791
H	-8.56922	0.994959	0.407065
H	-6.84075	4.57368	0.570728
H	-6.96147	3.13823	1.60708
H	-8.65155	3.77613	-0.876108
H	-9.24952	3.30346	0.722529
H	-1.07349	-4.1441	2.10823
H	-0.451922	-5.69008	1.49293
H	1.48862	-5.9843	4.882
H	1.39728	-6.83656	3.32974
H	-0.584749	-4.75761	4.40798
H	-0.974596	-6.36556	3.7673
Mg	5.47641	0.629391	-0.586546
O	6.61897	1.72623	-1.9774
C	6.0627	2.0102	-3.28074
C	8.03574	1.51069	-2.19042
C	6.78851	1.05094	-4.23779
H	4.98573	1.86442	-3.20573
H	6.27187	3.06157	-3.51953
C	8.11781	0.715258	-3.50207
H	8.51721	2.49418	-2.2725
H	8.41213	0.973292	-1.31991
H	6.95191	1.51339	-5.21604
H	6.19569	0.144351	-4.38544
H	9.00236	0.99334	-4.08304
H	8.17629	-0.353771	-3.28189
O	5.87821	1.88831	1.07013
C	5.65573	3.32321	1.02784
C	5.87437	1.45907	2.45492
C	5.0653	3.71489	2.40034
H	6.61569	3.81549	0.833181
H	4.97594	3.50526	0.196119
C	4.82985	2.36075	3.10253
H	5.63286	0.396331	2.46936
H	6.8781	1.61037	2.87378
H	4.14809	4.30055	2.29012
H	5.78254	4.32168	2.96412
H	3.83228	1.96652	2.88461
H	4.94603	2.41989	4.18926
Br	7.18724	-1.08885	0.166699
B1
O	0.585329	0.582498	-1.23038
O	-1.18474	-3.50036	-2.71644
O	0.618433	1.10259	-3.80109
O	1.45598	-3.38282	1.20097
O	1.60983	-7.18885	-1.78275
O	1.86188	-0.968723	2.32418
O	-3.64268	-0.164376	-4.65027
O	-2.68736	4.34884	-4.37478
O	-0.344939	-6.81928	-5.98194
C	-0.618859	-2.7592	-1.66566
C	0.059423	-3.4508	-0.679228
C	0.113878	-5.40564	-2.15731
C	0.196647	-0.632019	-0.9389
C	0.744859	-1.27977	0.241635
C	0.7901	-2.72339	0.303151
C	-0.682843	-1.34348	-1.8153
C	-1.63139	-0.75746	-2.77016
H	-2.27012	-1.50844	-3.22387
C	-1.65629	0.487462	-3.51124
C	0.140588	-4.96283	-0.709839
H	1.11292	-5.24391	-0.297664
C	-0.568188	1.45708	-3.65947
C	-0.568128	-4.66777	-3.06442
C	1.1321	-0.508445	1.39322
C	0.954958	-6.52759	-2.58584
C	-0.867529	2.95046	-3.72026
C	0.529729	0.874329	1.67447
H	-0.135008	1.14439	0.854561
C	-0.75	-4.97307	-4.53145
C	1.12269	-6.81891	-4.09129
C	-2.21703	3.22796	-4.39739
C	-2.88518	2.08189	-5.16543
C	-2.79938	0.778613	-4.34253
C	-0.023378	-6.27177	-4.94139
C	-0.913257	3.48076	-2.26102
H	0.060405	3.34674	-1.78211
H	-1.17177	4.5428	-2.2873
H	-1.661	2.95178	-1.66639
C	0.220549	3.72724	-4.4963
H	0.328486	3.37002	-5.52557
H	-0.053227	4.78536	-4.52418
H	1.18945	3.62004	-4.00276
C	-0.923383	-5.65134	0.214532
H	-4.85494	-0.051176	-0.251041
C	-4.28184	-1.99536	-0.949845
H	-3.39841	-2.55481	-1.27311
H	-4.74513	-2.57368	-0.128985
H	-4.99024	-1.97987	-1.78492
C	-3.00964	-0.568859	0.714785
H	-2.03743	-1.02149	0.498024
H	-2.8359	0.449528	1.08059
H	-3.45258	-1.14349	1.54856
C	-4.50669	2.1044	-1.77622
C	-4.39824	2.72522	-0.380735
H	-4.67553	2.01593	0.409768
H	-3.38436	3.08025	-0.15797
H	-5.07285	3.59299	-0.27575
H	-4.19612	2.86583	-2.50204
C	-5.95184	1.70752	-2.08501
H	-6.07842	1.32943	-3.10818
H	-6.31447	0.928723	-1.39865
H	-6.64315	2.56156	-1.97808
Mg	-5.22758	-0.97424	-5.34107
Br	-7.15262	0.026896	-6.47962
O	-4.45259	-2.27461	-6.7544
C	-3.09199	-2.15273	-7.26409
C	-5.29848	-2.87834	-7.79417
C	-3.27832	-1.95983	-8.76191
H	-2.62615	-1.32172	-6.73398
H	-2.55177	-3.07634	-7.03368
C	-4.43457	-2.93026	-9.0654
H	-5.60352	-3.87008	-7.44658
H	-6.17564	-2.23594	-7.89128
H	-2.37084	-2.19014	-9.3273
H	-3.56985	-0.925974	-8.97849
H	-4.04725	-3.94146	-9.22867
H	-5.0062	-2.64159	-9.95137
O	-6.10155	-2.32923	-4.08325
C	-5.77134	-3.74653	-3.9606
C	-7.38104	-2.04222	-3.41389
C	-7.07759	-4.41567	-3.54563
H	-5.37982	-4.07825	-4.92413
H	-4.99324	-3.84792	-3.19819
C	-7.73802	-3.33174	-2.67792
H	-7.22201	-1.18441	-2.75711
H	-8.09928	-1.77584	-4.19301
H	-6.90413	-5.35059	-3.00552
H	4.47333	-2.03523	7.03767
O	3.50299	-4.79585	2.44286
C	2.56974	-5.81824	2.86162
C	4.25664	-5.27975	1.28602
C	3.25216	-7.12745	2.48208
H	2.40459	-5.68467	3.93369
H	1.62388	-5.67748	2.32721
C	3.89491	-6.76733	1.13031
H	-0.784564	-5.16865	1.19212
C	2.43589	-6.09257	-4.52228
H	3.27309	-6.55004	-3.98622
H	2.59526	-6.21569	-5.59895
H	2.42723	-5.02554	-4.2797
C	-2.25537	-5.13773	-4.84668
H	-2.784	-4.20397	-4.63782
H	-2.37766	-5.4069	-5.89893
H	-2.70067	-5.9338	-4.23917
C	-2.37432	-5.40927	-0.218154
H	-2.575	-5.85351	-1.20195
H	-3.06802	-5.8693	0.49668
H	-2.60695	-4.34268	-0.268422
C	-0.168318	-3.81515	-5.39076
H	0.874463	-3.60256	-5.14059
H	-0.236307	-4.08185	-6.45097
H	-0.737059	-2.89998	-5.20529
C	1.27694	-8.33058	-4.33066
H	0.354458	-8.86659	-4.08233
H	1.50574	-8.52648	-5.38069
H	2.07796	-8.71664	-3.69747
C	-2.10629	1.87836	-6.50216
H	-1.05803	1.60579	-6.34511
H	-2.14433	2.79348	-7.10316
C	-0.668015	-7.15538	0.396858
H	0.360398	-7.35866	0.710879
H	-1.34876	-7.56638	1.15343
H	-0.833962	-7.70932	-0.534077
C	-4.3278	2.47774	-5.50781
H	-4.32293	3.45064	-6.00473
H	-4.79774	1.75571	-6.17816
H	-4.94531	2.5694	-4.61299
H	-2.58195	1.0781	-7.07937
C	-0.286862	0.809587	2.98053
H	0.36393	0.618894	3.84008
H	-0.798137	1.76519	3.14724
H	-1.04934	0.02382	2.94218
C	1.62492	1.94574	1.78109
H	2.13587	2.06074	0.822116
H	1.18669	2.91361	2.05385
H	2.36288	1.67332	2.54364
Cu	-3.23403	0.539448	-1.99742
C	-3.9314	-0.584642	-0.49416
H	-7.69368	-4.63465	-4.42532
H	-7.30524	-3.33298	-1.67203
H	-8.8203	-3.4586	-2.58645
Mg	2.08551	0.353646	-2.64914
Br	2.83427	-1.99261	-3.15962
O	3.57969	1.20333	-1.46948
C	3.88647	2.61049	-1.2899
C	4.41266	0.381927	-0.579095
C	4.97297	2.66685	-0.206347
H	4.23352	3.0016	-2.25273
H	2.9689	3.1357	-1.00686
C	5.60975	1.26759	-0.27067
H	3.83943	0.14228	0.318138
H	4.63912	-0.540935	-1.11321
H	4.51956	2.82851	0.776915
H	5.6862	3.47661	-0.387416
H	6.08903	0.964151	0.662837
H	6.35083	1.21321	-1.07714
O	3.36481	1.09577	-4.32123
C	2.88358	0.853971	-5.67583
C	4.80326	0.865401	-4.27026
C	4.03707	0.176282	-6.41115
H	1.98747	0.2369	-5.61053
H	2.62275	1.82312	-6.11764
C	5.26305	0.793291	-5.72496
H	5.25673	1.6864	-3.71039
H	4.97468	-0.080226	-3.74815
H	4.0049	0.356369	-7.49022
H	4.00652	-0.903235	-6.23128
H	5.46517	1.79602	-6.12088
H	6.17039	0.192452	-5.83724
Mg	2.88005	-2.7298	2.38714
O	2.6403	-2.92093	4.46863
C	1.66348	-2.16861	5.23245
C	3.81406	-3.1945	5.30034
C	2.49147	-1.42907	6.27601
H	1.13571	-1.52504	4.52958
H	0.959959	-2.87404	5.69477
C	3.5581	-2.47821	6.63485
H	3.913	-4.27875	5.40397
H	4.67985	-2.80376	4.76066
H	1.89638	-1.10973	7.13694
H	2.95365	-0.544787	5.82374
H	3.16553	-3.1773	7.38231
H	3.97111	-4.68865	0.411952
H	5.31062	-5.10037	1.50584
H	2.54669	-7.96084	2.4096
H	4.01625	-7.38514	3.22509
H	3.17636	-6.90594	0.316225
H	4.77531	-7.37772	0.907774
Br	5.2365	-1.87745	2.07803
TS2a
O	0.2635	-2.47049	-0.72087
O	-0.143168	2.17065	-1.46122
O	-0.44222	-1.78176	1.39568
O	4.18849	0.313462	-0.956835
O	3.24308	5.0484	0.079973
O	4.39034	-2.35205	-0.864166
O	-4.11321	-0.523156	-0.239018
O	-2.73139	-4.24765	2.43824
O	-1.07842	6.70438	-0.443289
C	0.693188	1.06469	-1.34037
C	2.06261	1.24098	-1.24338
C	1.62983	3.6494	-0.9101
C	0.871192	-1.29431	-1.01953
C	2.30402	-1.2158	-1.02253
C	2.90871	0.103461	-1.05994
C	0.045826	-0.191225	-1.26313
C	-1.41465	-0.403474	-1.36396
H	-2.00714	0.504	-1.38817
C	-1.9236	-1.4319	-0.432614
C	2.66429	2.62859	-1.33794
H	3.50325	2.69142	-0.639675
C	-0.879048	-2.32645	0.237805
C	0.309195	3.39797	-1.08071
C	3.15662	-2.38989	-1.11513
C	2.06008	4.85259	-0.190316
C	-1.36499	-3.78299	0.515357
C	2.6674	-3.71526	-1.70502
H	1.58074	-3.72804	-1.72055
C	-0.818267	4.39885	-0.979052
C	0.999214	5.82923	0.356936
C	-2.58171	-3.57413	1.4296
C	-3.66681	-2.52315	1.07677
C	-3.23264	-1.46415	0.043512
C	-0.341375	5.73752	-0.372861
C	-1.77686	-4.58797	-0.738131
H	-0.89814	-4.74242	-1.37225
H	-2.15654	-5.57181	-0.437413
H	-2.53968	-4.09047	-1.34258
C	-0.289641	-4.59533	1.25524
H	0.099672	-4.05236	2.11684
H	-0.710117	-5.54261	1.60292
H	0.542001	-4.80694	0.578518
C	3.27411	2.89872	-2.76223
H	4.01788	2.10076	-2.89046
C	0.745073	5.42954	1.84298
H	1.68865	5.50892	2.39232
H	0.017009	6.11425	2.29033
H	0.370172	4.40624	1.94803
C	-1.34403	4.6935	-2.41052
H	-1.73533	3.77919	-2.86493
H	-2.13701	5.44285	-2.35162
H	-0.548157	5.08474	-3.05334
C	2.2595	2.77339	-3.90644
H	1.47258	3.53429	-3.83073
H	2.75718	2.91685	-4.8732
H	1.78184	1.78896	-3.92364
C	-1.98863	3.87028	-0.113388
H	-1.66212	3.5645	0.884398
H	-2.74093	4.65981	-0.020999
H	-2.44033	2.99679	-0.592212
C	1.53302	7.271	0.301498
H	1.69239	7.59322	-0.733245
H	0.816446	7.95607	0.759694
H	2.48871	7.3253	0.826528
C	-4.06926	-1.80974	2.3919
H	-3.24343	-1.20713	2.78659
H	-4.34992	-2.55445	3.13997
C	4.00831	4.24553	-2.85357
H	4.71674	4.38528	-2.03201
H	4.55399	4.31415	-3.8031
H	3.30734	5.08764	-2.81821
C	-4.88704	-3.33656	0.562816
H	-5.16511	-4.0839	1.31269
H	-5.75217	-2.6887	0.39755
H	-4.6651	-3.84364	-0.379572
H	-4.92108	-1.14452	2.22613
C	3.16977	-3.79465	-3.16405
H	4.26533	-3.78462	-3.20014
H	2.82041	-4.72367	-3.62858
H	2.79618	-2.95763	-3.76482
C	3.17183	-4.91199	-0.883671
H	2.82205	-4.86112	0.152691
H	2.80313	-5.84754	-1.31981
H	4.26544	-4.94653	-0.866105
Cu	-2.84003	-1.9796	-2.27849
C	-1.53448	-0.640214	-3.64391
H	-2.44937	-1.01027	-4.11336
C	-1.41361	0.829392	-3.99814
H	-0.486589	1.28296	-3.64433
H	-1.42684	0.943925	-5.09498
H	-2.24583	1.42375	-3.60437
C	-0.361092	-1.48339	-4.10224
H	0.570896	-1.20702	-3.59788
H	-0.5363	-2.55086	-3.93606
H	-0.193766	-1.33966	-5.1832
C	-4.09968	-3.03218	-3.39559
C	-3.37233	-3.85158	-4.47346
H	-2.8027	-3.20762	-5.16188
[truncated: 1,140 more rows]
